# Supplementary material for: An Efficient Workflow for Fungal Nucleic Acid Detection in Sputum
Source: J Fungi (Basel). 2026 Mar 31;12(4):252. doi: 10.3390/jof12040252 (PMC13117515; doi:10.3390/jof12040252)
Supplement: Supplementary file 1 [file jof-12-00252-s001.zip]

Archive with 1 entries (1 files):
- jof-4178191-supplementary.pdf
